# Supplementary material for: SMC3 epigenetic silencing regulates Rab27a expression and drives pancreatic cancer progression
Source: J Transl Med. 2023 Aug 28;21:578. doi: 10.1186/s12967-023-04448-1 (PMC10463307; doi:10.1186/s12967-023-04448-1)
Supplement: Supplementary file 1 — Additional file 1: Table S1. pGL3-promoter sequences for luminescence assay. [file 12967_2023_4448_MOESM1_ESM.xlsx]

## Sheet: Sheet1
	SMC3 Binding site Sense	CATATGACAGAAGGCAGGGTTAGGCTCTGTGAAACCAGACAGGCTGTGGA ATCCTAAGACCGAGGGCACAGGAAACAAGCAAAGGGCTGAAAAAGCCCAC AGGGGCAAGAAGTCAAGCCTGACCCTCCCCCAGTACTTGAGAATATACTT GAATGTGCTTGTTTGATCTAGCTAACTCCTCTAACTGCCTTTTTCTTTTT TTTCTTTGCATTTACTGACATACTCTCAAAAGAATGCTCTAGGATCCATG GTTTCCATTGCTTCATCACTTACTTCCTCCTTACCCATTGCAACATACCT CACAGCTTCAACACTACAGCATTCTCTGTGGTAATCGTTCTCTCCCTGTT TCTTTTCCACTACGTTACATGAGTGCCTCTCAGGGGAGCAGG…
	SMC3 Binding site Anti-Sense	GGTTGCTTCACTTCCTACCCCCAAAATTGCCCCCAAATCTCTTTTGTGGC CCACCCTAACCAGAAAGGGCATTCTGGGAAATGTTGTTTAGCCTAGCCAA GCTGACTCATTACAAAGCCTGGGCATTGGTATCTTTTAAAATCTCCCCAC GTGATCTTCATGTGCAATGGTTGAGAACCAGTGACTTAGGTGATTCTGAG GGGGAGGCTGACAGAGTCTTACCGGCCAGTCTGAAATGTCCCCCTGCTCC CCTGAGAGGCACTCATGTAACGTAGTGGAAAAGAAACAGGGAGAGAACGA TTACCACAGAGAATGCTGTAGTGTTGAAGCTGTGAGGTATGTTGCAATGG GTAAGGAGGAAGTAAGTGATGAAGCAATGGAAACCATGGATC…
	Control region Sense	TCCATTGGCCTATGTGTCTGTTTTATGCCAGTACCATGCTGATTTGGTTC CTATAGCTTTGTAGTAAACTTTGAAGTCAGTGTGAGGTCTCCAGCTTTGG GCTTTTTTCCTCAGGATTTTGTCAGTTATTGAGGGTCTTTTGTGGTTCCA TATAAATTTTAGGATTTTTTTCGATATTTGTGAAGAATATTATTGGTATT TTGATAGGGATTGCATTGAGTCAGTAAATTGCTTTGGGAAGTGTTATCAT TTTAACAATATTAATTATTCCAGTCCAAAAGTATGGAATATTTTTCCATT TTTGGTGTCCTCTTCAATTTCTCTCACCTGTGTTTTATAGTTTTCCTTGT ATAGATGCTTCACTTCTTTGGTTAAATTGATTTCTAGGTATT…
	Control region Anti-Sense	TCAGACCGCTTAACTTTTCTGGGCCTTCTTGCCACAGGCCTGCTTTAAGA GTTTTTTTCTAACCTAAAGATTACACCAAAAAACATTTAGAACTGATCAA CGAATTCAGTAAAGTTTTAGGATACAAAATCAACATACAAAAATCATTAG CATTTATATACACCAACAGGGAACAATCTGAAAAAGAAATCAAGAAAGCA ATCTCATTTACAATAGCTGCAAAGAATATAAAATACCTAGAAATCAATTT AACCAAAGAAGTGAAGCATCTATACAAGGAAAACTATAAAACACAGGTGA GAGAAATTGAAGAGGACACCAAAAATGGAAAAATATTCCATACTTTTGGA CTGGAATAATTAATATTGTTAAAATGATAACACTTCCCAAAG…
